# Supplementary material for: Non-Vitamin K Antagonist Oral Anticoagulants and Risk of Myocardial Infarction in Patients with Atrial Fibrillation with or without Percutaneous Coronary Interventions: A Meta-Analysis
Source: J Pers Med. 2021 Oct 9;11(10):1013. doi: 10.3390/jpm11101013 (PMC8539187; doi:10.3390/jpm11101013)
Supplement: Supplementary file 1 [file jpm-11-01013-s001.zip]

Archive with 1 entries (1 files):
- jpm-1363450-supplementary.pdf
